# Supplementary material for: Sales forecasting for retail stores using hybrid neural networks and sales-affecting variables
Source: PeerJ Comput Sci. 2025 Sep 11;11:e3058. doi: 10.7717/peerj-cs.3058 (PMC12453866; doi:10.7717/peerj-cs.3058)
Supplement: Supplemental Information 3 [file peerj-cs-11-3058-s003.csv]

Date	Sale	Status	EffectiveRain	EffectiveTemperature	PositiveEvents	NegativeEvents
1-Mar-24	219791	OPEN	No	No	No	No
2-Mar-24	381272	OPEN	No	No	SalaryDay	No
3-Mar-24	296996	OPEN	No	No	Holiday	No
4-Mar-24	306301	OPEN	No	No	No	No
5-Mar-24	408853	OPEN	No	No	Promotions	No
6-Mar-24	290948	OPEN	No	No	Promotions	Wednesday
7-Mar-24	293711	OPEN	No	No	No	No
8-Mar-24	423443	OPEN	No	No	Promotions	No
9-Mar-24	464966	OPEN	No	No	Promotions	No
10-Mar-24	617674	OPEN	No	No	Holiday	No
11-Mar-24	710859	OPEN	No	No	Promotions	No
12-Mar-24	527230	OPEN	No	No	Promotions	No
13-Mar-24	386822	OPEN	No	No	Promotions	Wednesday
14-Mar-24	280510	OPEN	No	No	No	No
15-Mar-24	299116	OPEN	No	No	No	No
16-Mar-24	382643	OPEN	No	No	Promotions	No
17-Mar-24	378845	OPEN	No	No	Holiday	No
18-Mar-24	237095	OPEN	No	No	No	No
19-Mar-24	265928	OPEN	No	No	No	No
20-Mar-24	224395	OPEN	No	No	No	Wednesday
21-Mar-24	274397	OPEN	No	No	No	No
22-Mar-24	341543	OPEN	No	No	Promotions	No
23-Mar-24	334629	OPEN	No	No	Holiday	No
24-Mar-24	330262	OPEN	No	No	Holiday	No
25-Mar-24	223790	OPEN	No	No	No	No
26-Mar-24	244161	OPEN	No	No	No	No
27-Mar-24	226002	OPEN	No	No	No	Wednesday
28-Mar-24	220482	OPEN	No	No	No	Protest
29-Mar-24	266931	OPEN	No	No	No	No
30-Mar-24	315334	OPEN	No	No	No	No
31-Mar-24	350522	OPEN	No	No	Holiday	No
1-Apr-24	255560	OPEN	No	No	No	No
2-Apr-24	396856	OPEN	No	No	SalaryDay	No
3-Apr-24	334462	OPEN	No	No	Event	Wednesday
4-Apr-24	440971	OPEN	No	No	Event	No
5-Apr-24	389943	OPEN	No	No	Event	No
6-Apr-24	547576	OPEN	No	No	Event	No
7-Apr-24	418315	OPEN	No	No	Holiday	No
8-Apr-24	429350	OPEN	No	No	Event	No
9-Apr-24	949554	OPEN	No	No	Event	No
10-Apr-24	0	CLOSED	No	No	No	No
11-Apr-24	104501	OPEN	No	No	Event	PartiallyClosed
12-Apr-24	298379	OPEN	No	No	Event	PartiallyClosed
13-Apr-24	240789	OPEN	No	No	No	PartiallyClosed
14-Apr-24	306709	OPEN	No	No	Holiday	No
15-Apr-24	270090	OPEN	No	No	No	No
16-Apr-24	270809	OPEN	No	No	No	No
17-Apr-24	237905	OPEN	No	No	No	Wednesday
18-Apr-24	274668	OPEN	No	No	No	No
19-Apr-24	200539	OPEN	No	No	No	Protest
20-Apr-24	235890	OPEN	No	No	No	No
21-Apr-24	395060	OPEN	No	No	Holiday	No
22-Apr-24	236137	OPEN	No	No	No	No
23-Apr-24	230391	OPEN	No	No	No	No
24-Apr-24	277375	OPEN	No	No	No	Wednesday
25-Apr-24	254489	OPEN	No	No	No	No
26-Apr-24	195368	OPEN	No	No	No	No
27-Apr-24	269610	OPEN	No	No	No	No
28-Apr-24	278223	OPEN	No	No	Holiday	No
29-Apr-24	239917	OPEN	No	No	No	No
30-Apr-24	209104	OPEN	No	No	No	No
1-May-24	345737	OPEN	No	No	SalaryDay	Wednesday
2-May-24	238579	OPEN	No	No	No	No
3-May-24	310138	OPEN	No	No	No	No
4-May-24	302115	OPEN	No	No	No	No
5-May-24	382453	OPEN	No	No	Holiday	No
6-May-24	242551	OPEN	No	HotWeather	No	No
7-May-24	265603	OPEN	No	HotWeather	No	No
8-May-24	287066	OPEN	No	No	No	Wednesday
9-May-24	321836	OPEN	No	HotWeather	Promotions	No
10-May-24	248088	OPEN	No	HotWeather	No	No
11-May-24	242787	OPEN	No	HotWeather	No	No
12-May-24	289624	OPEN	No	No	Holiday	No
13-May-24	217317	OPEN	No	No	No	No
14-May-24	234548	OPEN	No	HotWeather	No	No
15-May-24	210405	OPEN	No	HotWeather	No	Wednesday
16-May-24	189960	OPEN	No	HotWeather	No	No
17-May-24	196580	OPEN	No	HotWeather	No	No
18-May-24	262896	OPEN	No	HotWeather	No	No
19-May-24	280155	OPEN	No	HotWeather	Holiday	No
20-May-24	137005	OPEN	No	HotWeather	No	No
21-May-24	225468	OPEN	No	HotWeather	No	No
22-May-24	258086	OPEN	No	No	No	Wednesday
23-May-24	162061	OPEN	No	HotWeather	No	No
24-May-24	216252	OPEN	No	HotWeather	No	No
25-May-24	245747	OPEN	No	HotWeather	No	No
26-May-24	276797	OPEN	No	HotWeather	Holiday	No
27-May-24	166868	OPEN	No	HotWeather	No	No
28-May-24	199460	OPEN	No	HotWeather	No	No
29-May-24	210146	OPEN	No	No	No	Wednesday
30-May-24	255273	OPEN	No	HotWeather	No	No
31-May-24	304686	OPEN	No	HotWeather	No	No
1-Jun-24	325637	OPEN	No	HotWeather	SalaryDay	No
2-Jun-24	364398	OPEN	No	HotWeather	Holiday	No
3-Jun-24	233852	OPEN	No	HotWeather	No	No
4-Jun-24	362993	OPEN	No	HotWeather	Promotions	No
5-Jun-24	226506	OPEN	No	HotWeather	No	Wednesday
6-Jun-24	259365	OPEN	No	HotWeather	No	No
7-Jun-24	214879	OPEN	No	HotWeather	No	No
8-Jun-24	203654	OPEN	No	HotWeather	No	No
9-Jun-24	263050	OPEN	No	HotWeather	Holiday	No
10-Jun-24	169430	OPEN	No	HotWeather	No	No
11-Jun-24	277984	OPEN	No	HotWeather	No	No
12-Jun-24	214247	OPEN	No	HotWeather	No	Wednesday
13-Jun-24	298277	OPEN	No	HotWeather	Promotions	No
14-Jun-24	234287	OPEN	No	HotWeather	No	No
15-Jun-24	460516	OPEN	No	HotWeather	Event	No
16-Jun-24	0	CLOSED	No	No	No	No
17-Jun-24	840981	OPEN	No	HotWeather	Event	No
18-Jun-24	0	CLOSED	No	No	No	No
19-Jun-24	209853	OPEN	No	No	No	Wednesday
20-Jun-24	177824	OPEN	EffectiveRain	HotWeather	No	No
21-Jun-24	283062	OPEN	No	No	No	No
22-Jun-24	256607	OPEN	No	HotWeather	No	No
23-Jun-24	268500	OPEN	No	HotWeather	Holiday	No
24-Jun-24	180847	OPEN	No	HotWeather	No	No
25-Jun-24	184141	OPEN	No	HotWeather	No	No
26-Jun-24	176488	OPEN	No	HotWeather	No	Wednesday
27-Jun-24	189220	OPEN	No	HotWeather	No	No
28-Jun-24	146466	OPEN	No	HotWeather	No	No
29-Jun-24	253736	OPEN	No	HotWeather	No	No
30-Jun-24	325885	OPEN	No	HotWeather	SalaryDay	No
1-Jul-24	265994	OPEN	No	HotWeather	No	No
2-Jul-24	220496	OPEN	No	HotWeather	No	No
3-Jul-24	358162	OPEN	No	HotWeather	Promotions	Wednesday
4-Jul-24	347905	OPEN	No	HotWeather	Promotions	No
5-Jul-24	276845	OPEN	EffectiveRain	HotWeather	No	No
6-Jul-24	215782	OPEN	EffectiveRain	HotWeather	No	No
7-Jul-24	252976	OPEN	No	No	Holiday	No
8-Jul-24	266433	OPEN	No	HotWeather	No	No
9-Jul-24	240671	OPEN	No	HotWeather	No	No
10-Jul-24	353291	OPEN	No	HotWeather	Promotions	Wednesday
11-Jul-24	262186	OPEN	No	HotWeather	No	No
12-Jul-24	200935	OPEN	EffectiveRain	HotWeather	No	No
13-Jul-24	295439	OPEN	EffectiveRain	No	No	No
14-Jul-24	311154	OPEN	No	HotWeather	Holiday	No
15-Jul-24	351425	OPEN	No	HotWeather	Holiday	No
16-Jul-24	390272	OPEN	No	HotWeather	Holiday	No
17-Jul-24	0	CLOSED	No	No	No	No
18-Jul-24	196415	OPEN	No	HotWeather	No	No
19-Jul-24	166122	OPEN	No	HotWeather	No	No
20-Jul-24	267990	OPEN	No	HotWeather	No	No
21-Jul-24	304488	OPEN	No	HotWeather	Holiday	No
22-Jul-24	194203	OPEN	No	HotWeather	No	No
23-Jul-24	212753	OPEN	No	HotWeather	No	No
24-Jul-24	175229	OPEN	No	HotWeather	No	Wednesday
25-Jul-24	179522	OPEN	No	HotWeather	No	No
26-Jul-24	265730	OPEN	No	HotWeather	No	No
27-Jul-24	259500	OPEN	No	HotWeather	No	No
28-Jul-24	220763	OPEN	No	HotWeather	Holiday	No
29-Jul-24	159432	OPEN	No	HotWeather	No	No
30-Jul-24	158830	OPEN	No	HotWeather	No	No
31-Jul-24	236590	OPEN	No	HotWeather	No	Wednesday
1-Aug-24	269834	OPEN	No	No	No	No
2-Aug-24	411546	OPEN	No	No	SalaryDay	No
3-Aug-24	321045	OPEN	No	No	No	No
4-Aug-24	354847	OPEN	No	No	Holiday	No
5-Aug-24	257634	OPEN	No	No	No	No
6-Aug-24	301310	OPEN	No	No	No	No
7-Aug-24	247678	OPEN	No	No	No	Wednesday
8-Aug-24	228803	OPEN	No	No	No	No
9-Aug-24	260661	OPEN	EffectiveRain	No	No	No
10-Aug-24	278283	OPEN	No	No	No	No
11-Aug-24	287024	OPEN	No	No	Holiday	No
12-Aug-24	235975	OPEN	No	No	No	No
13-Aug-24	278551	OPEN	No	No	No	No
14-Aug-24	281416	OPEN	No	No	Holiday	Wednesday
15-Aug-24	238855	OPEN	No	No	No	No
16-Aug-24	234655	OPEN	EffectiveRain	No	No	No
17-Aug-24	224216	OPEN	EffectiveRain	No	No	No
18-Aug-24	294257	OPEN	No	No	Holiday	No
19-Aug-24	202740	OPEN	No	No	No	No
20-Aug-24	214376	OPEN	No	No	No	No
21-Aug-24	204346	OPEN	No	No	No	Wednesday
22-Aug-24	220338	OPEN	No	No	No	No
23-Aug-24	220167	OPEN	No	No	No	No
24-Aug-24	215917	OPEN	No	HotWeather	No	No
25-Aug-24	247551	OPEN	No	HotWeather	Holiday	No
26-Aug-24	205105	OPEN	No	No	No	No
27-Aug-24	144908	OPEN	No	No	No	No
28-Aug-24	177850	OPEN	No	No	No	Wednesday
29-Aug-24	307844	OPEN	EffectiveRain	No	No	No
30-Aug-24	210000	OPEN	EffectiveRain	No	No	No
31-Aug-24	326544	OPEN	No	No	Promotions	No
1-Sep-24	492061	OPEN	No	No	SalaryDay	No
2-Sep-24	361765	OPEN	No	No	Promotions	No
3-Sep-24	269059	OPEN	No	No	No	No
4-Sep-24	342540	OPEN	No	No	No	Wednesday
5-Sep-24	371018	OPEN	No	No	Promotions	No
6-Sep-24	298523	OPEN	No	No	No	No
7-Sep-24	321005	OPEN	No	No	No	No
8-Sep-24	281862	OPEN	No	No	Holiday	No
9-Sep-24	221824	OPEN	No	HotWeather	No	No
10-Sep-24	228454	OPEN	No	HotWeather	No	No
11-Sep-24	203174	OPEN	No	No	No	Wednesday
12-Sep-24	282937	OPEN	No	HotWeather	Promotions	No
13-Sep-24	165445	OPEN	No	HotWeather	No	PartiallyClosed
14-Sep-24	237814	OPEN	No	No	No	Protest
15-Sep-24	308632	OPEN	No	No	Promotions	No
16-Sep-24	255651	OPEN	No	No	No	No
17-Sep-24	284303	OPEN	No	HotWeather	Event	No
